# Supplementary material for: In humans, striato-pallido-thalamic projections are largely segregated by their origin in either the striosome-like or matrix-like compartments
Source: Front Neurosci. 2023 Oct 25;17:1178473. doi: 10.3389/fnins.2023.1178473 (PMC10634229; doi:10.3389/fnins.2023.1178473)
Supplement: Supplementary file 1 [file Data_Sheet_1.ZIP]

Archive with 8 entries (7 files):
- Supplemental Data/
- __MACOSX/._Supplemental Data
- Supplemental Data/CompositeROIs.IDs.txt
- __MACOSX/Supplemental Data/._CompositeROIs.IDs.txt
- Supplemental Data/Left-striatopallidothalamic_mask.nii.gz
- Supplemental Data/CompositeROIs.nii.gz
- __MACOSX/Supplemental Data/._CompositeROIs.nii.gz
- Supplemental Data/Right-striatopallidothalamic_mask.nii.gz
