# Supplementary material for: In humans, striato-pallido-thalamic projections are largely segregated by their origin in either the striosome-like or matrix-like compartments
Source: Front Neurosci. 2023 Oct 25;17:1178473. doi: 10.3389/fnins.2023.1178473 (PMC10634229; doi:10.3389/fnins.2023.1178473)
Supplement: Supplementary file 1 [file Data_Sheet_1.ZIP › Supplemental Data/CompositeROIs.IDs.txt]

ROI					Left	Right
Caudate, head and body			1	21
Putamen					2	22
Globus Pallidus Interna			3	23
Thalamus				4	24
Insula, anterior two gyri		5	25
Basal Operculum				6	26
Basolateral Amygdala			7	27
Posterior Orbitofrontal			8	28
Temporal Fusiform Cortex, posterior	9	29
Supplementary Motor Area		10	30
Primary Motor Area			11	31
Primary Sensory Area			12	32
Superior Parietal			13	33
Inferior Frontal Gyrus, 		14	34
  pars opercularis, superior	
		
Subcortical bounding mask		Separate files, as these masks overlap others
